# Supplementary material for: The Interplay between Socioeconomic Status, Parenting and Temperament Predicts Inhibitory Control at Two Years of Age
Source: Children (Basel). 2023 Jun 20;10(6):1085. doi: 10.3390/children10061085 (PMC10297106; doi:10.3390/children10061085)
Supplement: Supplementary file 1 [file children-10-01085-s001.zip]

Archive with 1 entries (1 files):
- children-2356552-supplementary.pdf
